# Supplementary material for: Combined Phyllostachys pubescens and Scutellaria baicalensis Prevent High-Fat Diet-Induced Obesity via Upregulating Thermogenesis and Energy Expenditure by UCP1 in Male C57BL/6J Mice
Source: Nutrients. 2022 Jan 19;14(3):446. doi: 10.3390/nu14030446 (PMC8840647; doi:10.3390/nu14030446)
Supplement: Supplementary file 1 [file nutrients-14-00446-s001.zip]

Archive with 1 entries (1 files):
- nutrients-1542138-supplementary.pdf
